# Supplementary material for: Molecular and Functional Alterations in the Cerebral Microvasculature in an Optimized Mouse Model of Sepsis-Associated Cognitive Dysfunction
Source: eNeuro. 2024 Sep 26;11(9):ENEURO.0426-23.2024. doi: 10.1523/ENEURO.0426-23.2024 (PMC11439565; doi:10.1523/ENEURO.0426-23.2024)
Supplement: Table 1 — Table supporting Figures 2, 3, 4, 5 and 6. Statistical table for all analyses. Download Table 1, XLSX file. [file eneuro-11-ENEURO.0426-23.2024-s007.xlsx]

## Sheet: Sheet1
	Figure	Data Structure	Sample Size	Test Used	Degree of Freedom & p-value
	Fig. 2 (modified Murine Sepsis Score)	Normal Distribution	200	Two-way ANOVA	190, p<0.0001
	Fig. 2 (Body Temperature)	Normal Distribution	200	Two-way ANOVA	190, p<0.0001
	Fig. 2 (IL-6 plasma levels)	Normal Distribution	26	One-way ANOVA	25, p<0.0001
	Fig. 2 (Body Weight)	Normal Distribution	200	Two-way ANOVA	190, p=0.002
	Fig. 3 (BBB Leakage)	Normal Distribution	20	One-way ANOVA	19, p<0.0001
	Fig. 3 (Alexa- 594 Albumin Hippocampus)	Normal Distribution	56	One-way ANOVA	55, p<0.0001
	Fig. 3 (Alexa-555 Cadaverine Hippocampus)	Normal Distribution	66	One-way ANOVA	65, p<0.0001
	Fig. 3 (Cldn5 qPCR MV)	Normal Distribution	15	One-way ANOVA	14, p=0.0009
	Fig. 3 (Plvap qPCR MV)	Normal Distribution	15	One-way ANOVA	14, p<0.0001
	Fig. 3 (Cav1 qPCR MV)	Normal Distribution	15	One-way ANOVA	14, p=0.0727
	Fig. 3 (Serpine1 qPCR MV)	Normal Distribution	15	One-way ANOVA	14, p=0.0077
	Fig. 3 (PAI1 Hippocampus)	Normal Distribution	120	One-way ANOVA	119, p<0.0001
	Fig. 4 (GFAP Hippocampus)	Normal Distribution	120	One-way ANOVA	119, p<0.0001
	Fig. 4 (IBA1 Hippocampus)	Normal Distribution	119	One-way ANOVA	118, p=0.0009
	Fig. 4 (P2Y12 Hippocampus)	Normal Distribution	119	One-way ANOVA	118, p=0.0180
	Fig. 4 (P2Y12/IBA1 Hippocampus)	Normal Distribution	119	One-way ANOVA	118, p=0.0002
	Fig. 5 (Distance Traveled)	Normal Distribution	76	Two-way ANOVA	72, p=0.2906
	Fig. 5 (Primary Latency)	Normal Distribution	76	Two-way ANOVA	72, p=0.0361
	Fig. 5 (Primary Latency Day4)	Normal Distribution	19	Unpaired t-test	17, p=0.0132
	Fig. 5 (Total Exploration Time)	Normal Distribution	26	Unpaired t-test	24, p=0.2290
	Fig. 5 (Discrimination Ratio)	Normal Distribution	26	Unpaired t-test	24, p=0.0165
	Fig. 5 (Baseline Motion)	Normal Distribution	41	Unpaired t-test	39, p=0.7968
	Fig. 5 (Baseline Motion)	Normal Distribution	205	Two-way ANOVA	200, p=0.5687
	Fig. 5 (Contextual Fear Recall)	Normal Distribution	41	Unpaired t-test	39, p=0.0206
	Fig. 6 (SMI32 Hippocampus)	Normal Distribution	78	One-way ANOVA	77, p=0.0002
	Fig. 6 (SMI31 Hippocampus)	Normal Distribution	31	One-way ANOVA	30, p=0.0342
	Fig. 6 (PSD95 Hippocampus)	Normal Distribution	65	One-way ANOVA	64, p=0.0006
	Fig. 6 (Bdnf Hippocampus qPCR)	Normal Distribution	11	One-way ANOVA	10, p=0.0210
	Fig. 6 (Bdnf Whole brain qPCR)	Normal Distribution	11	One-way ANOVA	10, p=0.0067
	Fig, 6 (BDNF Hippocampus immunofluorescence)	Normal Distribution	48	One-way ANOVA	47, p=0.0373
	Fig. 3-1 (Alexa- 594 Albumin Cortex)	Normal Distribution	61	One-way ANOVA	40, p<0.0001
	Fig. 3-1 (Alexa-555 Cadaverine Cortex)	Normal Distribution	74	One-way ANOVA	73, p=0.001
	Fig. 3-1 (PAI1 Cortex)	Normal Distribution	72	One-way ANOVA	71, p=0.0011
	Fig. 3-1 (Fibrin/ogen Cortex)	Normal Distribution	37	Unpaired t-test	35, p=0.0499
	Fig. 3-1 (Fibrin/ogen Hippocampus)	Normal Distribution	35	Unpaired t-test	33, p<0.0001
	Fig. 4-1 (GFAP Cortex)	Normal Distribution	87	One-way ANOVA	86, p<0.0001
	Fig. 4-1 (IBA1 Cortex)	Normal Distribution	198	One-way ANOVA	197, p<0.0001
	Fig. 4-1 (P2Y12 Cortex)	Normal Distribution	198	One-way ANOVA	197, p=0.0376
	Fig. 4-1 (P2Y12/IBA1 Cortex)	Normal Distribution	198	One-way ANOVA	197, p<0.0001
	Fig. 6-1 (SMI32 Cortex)	Normal Distribution	84	One-way ANOVA	83, p<0.0001
	Fig. 6-1 (SMI31 Cortex)	Normal Distribution	37	One-way ANOVA	36, p=0.0019
	Fig. 6-1 (PSD95 Cortex)	Normal Distribution	84	One-way ANOVA	83, p<0.0001
	Fig. 6-1 (BDNF Cortex)	Normal Distribution	60	One-way ANOVA	59, p=0.0054
